# Supplementary material for: Non-Invasive Assessment of Skin Surface Proteins of Psoriasis Vulgaris Patients in Response to Biological Therapy
Source: Int J Mol Sci. 2023 Nov 13;24(22):16248. doi: 10.3390/ijms242216248 (PMC10671061; doi:10.3390/ijms242216248)
Supplement: Supplementary file 1 [file ijms-24-16248-s001.zip]

Archive with 1 entries (1 files):
- ijms-2691541-supplementary.pdf
